# Supplementary material for: An IoT-based real-time smart metering deployment for grid optimization: A case study of GEPCO, Pakistan
Source: PLoS One. 2025 Dec 18;20(12):e0338389. doi: 10.1371/journal.pone.0338389 (PMC12714248; doi:10.1371/journal.pone.0338389)
Supplement: S1 File — (XLSX) [file pone.0338389.s001.xlsx]

## Sheet: S1_Weekly Aggregated Technical
Load Type	ISO_Year	ISO_Week	Power (kW)_mean	Power (kW)_median	Power (kW)_min	Power (kW)_max	kVAR_mean	kVAR_median	kVAR_min	kVAR_max	Power Factor (%)_mean	Power Factor (%)_median	Power Factor (%)_min	Power Factor (%)_max	Frequency (Hz)_mean	Frequency (Hz)_median	Frequency (Hz)_min	Frequency (Hz)_max	Ir_mean	Ir_median	Ir_min	Ir_max	Iy_mean	Iy_median	Iy_min	Iy_max	Ib_mean	Ib_median	Ib_min	Ib_max	Vr_mean	Vr_median	Vr_min	Vr_max	Vy_mean	Vy_median	Vy_min	Vy_max	Vb_mean	Vb_median	Vb_min	Vb_max
Category A	2022	41	333	51	4	1172	119	56	8	606	70	79	30	96	50	50	50	51	18	4	0	65	22	5	1	72	19	5	1	67	6244	6235	6030	6537	6342	6335	6135	6635	6365	6361	6150	6658
Category A	2022	42	376	364	2	1428	129	112	6	706	73	86	17	96	50	50	49	51	20	19	0	83	25	28	1	91	21	21	0	85	6242	6243	5954	6504	6342	6345	6041	6605	6365	6368	6079	6636
Category A	2022	43	394	382	2	1342	134	110	4	694	76	88	17	97	50	50	49	51	21	20	0	78	26	28	0	87	22	21	1	81	6215	6218	5876	6543	6318	6324	5970	6638	6343	6346	6006	6680
Category A	2022	44	369	310	4	1350	135	114	6	660	75	87	25	97	50	50	49	51	20	16	0	81	24	24	1	86	21	19	0	82	6228	6224	5893	6481	6343	6342	6032	6594	6359	6356	6057	6612
Category A	2022	45	296	26	2	1228	106	26	6	556	71	81	12	96	50	50	49	51	15	2	0	68	20	2	0	76	17	2	0	71	6195	6201	5798	6513	6323	6331	5936	6642	6341	6349	5949	6663
Category A	2022	46	389	348	2	1330	136	114	6	570	76	88	16	96	50	50	49	51	20	15	0	75	26	27	0	82	23	22	1	77	6165	6159	5877	6480	6301	6301	6010	6610	6318	6315	6035	6625
Category A	2022	47	160	12	2	1250	59	16	6	528	60	55	15	97	50	50	49	51	8	1	0	68	11	1	0	78	9	1	0	71	6212	6213	5887	6593	6327	6330	5986	6708	6345	6349	6025	6710
Category A	2022	48	8	6	2	30	12	10	6	28	46	45	13	94	50	50	49	51	1	1	0	2	1	1	0	2	1	1	0	2	6192	6179	5846	6550	6302	6291	5952	6654	6319	6307	5980	6665
Category A	2022	49	151	6	2	1308	53	12	2	562	56	49	13	98	50	50	49	51	8	1	0	74	11	1	0	83	9	1	0	76	6216	6218	5893	6523	6346	6353	6024	6623	6356	6360	6029	6637
Category A	2022	50	450	488	2	1472	143	118	6	744	76	91	15	97	50	50	49	51	23	21	0	87	31	38	0	97	25	27	0	91	6189	6190	5895	6484	6327	6329	5985	6620	6334	6332	6030	6631
Category A	2022	51	450	440	2	1634	152	124	6	1214	80	90	17	96	50	50	49	51	22	16	0	107	31	36	0	117	26	28	0	113	6130	6140	5761	6447	6298	6308	5948	6599	6326	6335	5968	6647
Category A	2022	52	374	326	2	1514	134	106	6	792	75	87	13	96	50	50	49	51	18	13	0	87	26	27	1	97	22	21	1	90	6181	6191	5857	6430	6342	6349	6031	6609	6374	6383	6062	6647
Category A	2023	1	351	80	4	1486	131	87	6	792	74	83	27	98	50	50	49	51	17	7	0	85	24	9	1	95	21	9	1	89	6193	6197	5849	6515	6360	6366	6006	6612	6391	6396	6049	6645
Category A	2023	2	335	221	2	1434	146	112	4	826	72	79	17	98	50	50	49	51	17	10	0	80	22	20	1	89	20	17	1	83	6177	6186	5606	6459	6348	6362	5789	6632	6384	6395	5829	6666
Category A	2023	3	349	234	2	1372	151	116	4	698	73	83	16	97	50	50	49	51	19	10	0	80	23	20	0	89	21	18	0	83	6175	6183	5723	6503	6333	6345	5882	6589	6368	6376	5917	6631
Category A	2023	4	360	254	2	1544	155	124	6	832	75	83	15	96	50	50	49	51	19	12	0	91	23	20	0	98	22	20	0	93	6230	6233	5739	6490	6349	6351	5895	6614	6391	6394	5948	6657
Category A	2023	5	334	245	2	1334	144	131	6	760	72	79	15	95	50	50	49	51	18	11	0	78	22	20	0	85	20	20	0	81	6233	6241	5873	6490	6361	6373	5995	6621	6400	6412	6045	6647
Category A	2023	6	190	18	2	1262	87	20	6	690	63	67	13	94	50	50	50	51	10	1	0	73	13	2	0	78	12	1	0	75	6237	6246	5900	6565	6359	6367	6014	6688	6392	6404	6054	6703
Category A	2023	7	290	26	2	1456	127	28	6	718	69	74	13	97	50	50	49	51	15	2	0	84	19	2	0	90	18	2	1	86	6262	6265	5962	6564	6384	6389	6080	6676	6411	6418	6113	6701
Category A	2023	8	300	235	2	1154	130	131	6	564	70	76	15	97	50	50	49	51	16	12	0	66	20	20	0	72	19	20	0	68	6241	6239	5931	6531	6363	6365	6040	6658	6386	6387	6065	6672
Category A	2023	9	275	34	2	1330	121	44	6	634	68	73	15	95	50	50	49	51	15	3	0	79	18	3	1	85	17	3	0	81	6231	6234	5782	6539	6354	6358	5894	6665	6381	6385	5920	6692
Category A	2023	10	306	240	2	1382	136	130	6	836	70	76	13	95	50	50	49	51	16	11	0	83	20	20	0	90	19	21	1	86	6213	6212	5930	6478	6340	6338	6052	6606	6374	6374	6085	6635
Category A	2023	11	207	18	4	1120	96	22	6	626	66	64	20	96	50	50	49	51	11	1	0	65	14	2	0	71	13	2	1	68	6233	6234	5782	6511	6364	6364	5880	6651	6394	6396	5916	6669
Category A	2023	12	210	16	2	1056	101	20	8	462	63	61	12	94	50	50	49	51	11	1	0	61	15	1	1	68	13	1	1	62	6245	6251	5913	6501	6389	6399	6059	6658	6409	6417	6081	6680
Category A	2023	13	6	6	2	28	12	10	6	28	42	42	14	91	50	50	49	51	1	1	0	2	1	1	0	2	1	1	1	2	6245	6247	5991	6571	6388	6389	6136	6727	6400	6399	6151	6728
Category A	2023	14	5	4	2	20	11	10	8	24	35	34	12	85	50	50	49	51	1	1	0	1	1	1	0	2	1	1	1	2	6242	6246	5978	6545	6383	6388	6109	6692	6410	6415	6126	6721
Category A	2023	15	5	6	2	26	12	12	8	24	37	36	14	86	50	50	49	51	1	1	0	2	1	1	1	2	1	1	1	2	6275	6277	6035	6529	6395	6393	6172	6643	6427	6427	6198	6671
Category A	2023	16	4	4	2	10	11	10	8	16	31	31	12	61	50	50	49	51	1	1	0	1	1	1	0	1	1	1	1	1	6284	6281	5996	6523	6410	6409	6122	6644	6435	6432	6164	6653
Category A	2023	17	5	4	2	8	10	10	8	14	36	37	12	63	50	50	49	51	1	1	0	1	1	1	1	1	1	1	1	1	6267	6271	6054	6485	6391	6389	6192	6649	6409	6410	6196	6656
Category A	2023	18	5	6	2	42	12	10	8	26	34	34	11	92	50	50	49	51	1	1	0	2	1	1	0	3	1	1	0	3	6266	6269	5988	6554	6395	6398	6127	6689	6417	6421	6144	6722
Category A	2023	19	175	16	4	980	96	26	6	662	63	57	25	97	50	50	50	51	10	1	0	67	13	2	1	74	12	2	1	68	6258	6259	6002	6503	6385	6385	6141	6635	6407	6405	6161	6668
Category A	2023	20	271	193	4	996	130	140	2	522	71	70	32	94	50	50	49	51	15	10	0	56	19	18	1	63	17	17	0	58	6265	6268	6010	6522	6379	6385	6126	6639	6416	6421	6157	6673
Category A	2023	21	200	20	2	996	96	26	6	752	67	62	16	97	50	50	49	51	11	2	0	72	14	2	1	78	13	2	1	75	6253	6260	5939	6636	6361	6368	6047	6646	6410	6414	6108	6698
Category A	2023	22	339	276	8	920	160	166	8	464	76	82	30	94	50	50	49	51	18	13	1	61	23	23	1	67	22	22	1	63	6252	6263	5984	6467	6369	6378	6137	6579	6412	6422	6158	6613
Category B	2022	35	4	1	0	25	1	0	0	16	98	99	65	100	50	50	50	51	8	2	1	46	4	0	0	42	5	1	0	44	238	238	222	247	235	235	220	244	236	237	219	245
Category B	2022	36	2	1	0	15	0	0	0	7	98	99	41	100	50	50	50	51	4	2	1	29	1	0	0	20	2	0	0	23	238	238	226	249	235	235	223	246	236	236	224	247
Category B	2022	37	3	1	0	30	1	0	0	17	94	97	52	100	50	50	49	51	6	2	0	55	4	0	0	52	5	0	0	48	238	238	223	250	235	235	219	247	236	236	221	249
Category B	2022	38	2	0	0	41	0	0	0	17	95	98	44	100	50	50	49	51	3	1	0	44	2	0	0	42	2	0	0	192	237	237	225	251	234	234	223	247	235	234	213	248
Category B	2022	39	5	1	0	36	1	0	0	19	94	98	25	100	50	50	49	51	9	2	0	62	6	0	0	60	7	0	0	57	237	237	225	249	233	233	221	245	234	234	222	247
Category B	2022	40	3	0	0	46	1	0	0	21	96	99	36	100	50	50	49	51	5	1	0	78	4	0	0	75	4	0	0	74	239	239	218	248	235	236	214	245	236	237	215	246
Category B	2022	41	4	0	0	39	1	0	0	19	91	93	44	100	50	50	49	51	8	1	0	68	5	0	0	70	6	0	0	63	238	238	218	253	235	235	214	251	236	236	215	251
Category B	2022	42	4	0	0	49	1	0	0	53	95	97	62	100	50	50	49	51	8	1	0	116	6	0	0	107	6	0	0	105	237	237	221	248	234	234	218	244	234	235	220	245
Category B	2022	43	4	0	0	39	1	0	0	18	95	97	56	100	50	50	49	51	7	1	0	67	6	0	0	64	6	1	0	63	236	237	220	250	233	233	215	245	233	234	217	246
Category B	2022	44	2	0	0	22	0	0	0	16	94	95	48	100	50	50	49	51	4	1	0	40	2	0	0	37	3	1	0	34	237	237	223	247	234	234	221	244	234	234	222	245
Category B	2022	45	2	0	0	25	0	0	0	3	94	94	80	100	50	50	49	51	4	1	0	48	2	0	0	33	4	1	0	31	237	237	222	249	233	233	219	245	233	233	218	245
Category B	2022	46	1	0	0	19	0	0	0	3	93	94	78	100	50	50	49	51	3	1	0	36	1	0	0	27	2	1	0	32	237	237	225	249	232	232	221	244	232	232	221	244
Category B	2022	47	3	0	0	27	0	0	0	5	91	89	57	100	50	50	49	51	5	1	0	44	3	0	0	36	3	0	0	37	237	237	224	251	233	233	221	247	234	234	220	248
Category B	2022	48	4	0	0	31	0	0	0	5	93	95	53	100	50	50	49	51	8	1	0	56	5	1	0	43	5	0	0	41	236	236	223	250	232	232	219	246	233	232	219	246
Category B	2022	49	6	1	0	40	1	0	0	5	93	95	72	100	50	50	49	51	10	1	0	64	8	1	0	56	9	0	0	57	237	238	225	248	233	234	222	245	233	234	222	244
Category B	2022	50	4	0	0	33	1	0	0	6	93	92	44	100	50	50	49	51	6	1	0	52	5	0	0	42	5	0	0	54	237	237	223	249	233	233	219	244	233	233	219	245
Category B	2022	51	5	0	0	31	1	0	0	5	93	92	83	100	50	50	49	51	10	1	0	57	6	0	0	43	7	0	0	47	236	237	222	249	231	231	216	243	231	232	216	243
Category B	2022	52	4	0	0	28	1	0	0	5	94	93	82	100	50	50	49	51	9	1	0	52	5	0	0	36	6	0	0	44	238	238	226	250	233	233	220	242	233	234	221	244
Category B	2023	1	5	0	0	28	1	0	0	4	94	92	82	100	50	50	49	51	10	1	1	55	6	0	0	39	6	0	0	41	239	239	225	249	233	233	220	244	234	234	219	246
Category B	2023	2	5	0	0	36	1	0	0	5	93	91	83	100	50	50	49	51	10	1	0	67	7	0	0	50	8	0	0	51	239	239	218	250	232	233	211	243	233	234	212	245
Category B	2023	3	4	0	0	24	0	0	0	4	93	92	84	100	50	50	49	51	7	1	1	41	5	0	0	35	5	0	0	33	238	239	222	248	232	233	216	242	233	234	217	244
Category B	2023	4	4	0	0	31	1	0	0	5	93	92	80	100	50	50	49	51	8	1	0	52	6	0	0	39	6	0	0	44	238	239	222	248	234	234	216	243	235	235	218	244
Category B	2023	5	7	3	0	35	1	0	0	6	94	96	83	100	50	50	49	51	12	5	1	56	9	5	0	49	9	3	0	48	239	239	224	249	234	234	219	244	235	235	220	245
Category B	2023	6	6	0	0	30	1	0	0	5	94	94	80	100	50	50	50	51	10	1	0	51	7	0	0	43	7	0	0	44	238	239	225	252	234	234	221	247	235	235	222	247
Category B	2023	7	5	0	0	37	1	0	0	6	91	89	71	100	50	50	49	51	8	1	0	56	6	0	0	48	6	0	0	51	239	239	227	251	235	235	223	246	236	236	224	247
Category B	2023	8	0	0	0	21	0	0	0	3	89	89	83	99	50	50	49	51	1	1	0	34	0	0	0	30	0	0	0	29	238	238	225	250	235	235	223	246	235	235	224	247
Category B	2023	9	0	0	0	0	0	0	0	0	98	100	86	100	50	50	49	51	0	0	0	1	0	0	0	0	0	0	0	0	238	239	221	251	234	234	217	246	235	235	218	247
Category B	2023	10	0	0	0	1	0	0	0	0	94	100	83	100	50	50	49	51	0	0	0	3	0	0	0	5	0	0	0	2	238	238	227	248	234	234	221	244	235	235	224	246
Category B	2023	11	0	0	0	2	0	0	0	1	98	99	69	100	50	50	49	51	0	0	0	5	0	0	0	5	1	1	0	3	239	239	219	250	234	234	216	245	235	235	216	246
Category B	2023	12	0	0	0	24	0	0	0	16	86	86	39	99	50	50	49	51	1	1	0	44	1	0	0	43	1	0	0	39	240	240	228	252	235	235	223	245	236	236	224	246
Category B	2023	13	1	0	0	21	1	0	0	16	84	86	42	97	50	50	49	51	2	0	0	41	2	0	0	40	1	0	0	35	240	240	231	252	235	235	226	248	236	236	227	248
Category B	2023	14	0	0	0	1	0	0	0	0	85	86	71	100	50	50	49	51	0	0	0	1	0	0	0	5	0	0	0	0	240	240	229	252	235	235	224	247	236	236	224	248
Category B	2023	15	0	0	0	0	0	0	0	0	87	86	80	99	50	50	49	51	1	1	0	1	0	0	0	0	0	0	0	0	239	239	230	250	235	234	226	245	236	236	227	247
Category B	2023	20	0	0	0	0	0	0	0	0	92	89	80	100	50	50	49	51	0	0	0	1	0	0	0	0	0	0	0	0	167	238	23	248	213	234	23	244	227	235	44	245
Category B	2023	21	0	0	0	0	0	0	0	0	100	100	98	100	50	50	49	51	0	0	0	1	0	0	0	0	0	0	0	0	53	53	32	69	193	194	117	213	226	229	160	232
Category B	2023	22	0	0	0	0	0	0	0	0	83	80	80	89	50	50	50	51	0	0	0	0	0	0	0	0	0	0	0	0	241	242	236	247	237	238	232	242	238	238	233	243
Category C	2022	41	55	31	0	224	42	32	0	131	82	88	50	100	50	50	50	51	92	59	0	360	103	73	0	380	111	81	0	392	237	238	226	245	236	236	225	244	239	240	228	247
Category C	2022	42	58	32	0	235	39	32	0	152	81	88	44	100	50	50	49	51	94	65	0	381	103	69	0	403	111	73	0	421	237	237	225	247	235	236	223	245	239	240	226	249
Category C	2022	43	71	44	3	272	51	54	0	165	76	79	29	99	50	50	49	51	119	91	1	439	131	101	3	460	141	110	7	480	235	236	220	247	234	234	218	245	237	238	221	249
Category C	2022	44	45	31	0	257	13	3	0	95	80	94	8	100	50	50	49	51	74	59	0	358	81	59	0	403	81	61	0	413	237	237	226	248	235	236	134	246	239	240	136	251
Category C	2022	45	58	41	2	253	24	15	0	108	79	88	11	100	50	50	49	51	94	72	0	379	100	68	3	394	102	72	5	427	236	237	220	246	235	236	219	245	239	239	222	249
Category C	2022	46	61	42	2	252	21	8	0	219	92	96	42	100	50	50	49	51	86	61	0	388	96	67	3	410	101	67	4	420	236	236	221	245	235	235	219	245	238	239	223	249
Category C	2022	47	43	23	0	236	13	4	0	102	92	95	14	100	50	50	49	51	59	32	0	334	69	34	0	357	72	39	0	376	237	238	223	249	236	237	222	248	239	240	225	251
Category C	2022	48	63	51	0	212	16	7	0	105	94	97	51	100	50	50	49	51	83	64	0	292	97	77	0	324	104	83	0	341	236	237	226	246	235	236	225	244	238	238	227	247
Category C	2022	49	68	25	2	320	24	5	0	140	93	95	19	100	50	50	49	51	94	35	0	461	106	37	2	497	117	43	6	534	237	237	225	247	236	237	224	245	239	240	226	249
Category C	2022	50	61	28	2	266	19	3	0	171	89	96	8	100	50	50	49	51	87	48	0	430	96	43	1	448	104	53	5	462	237	238	215	248	236	237	215	247	239	241	217	249
Category C	2022	51	29	4	1	207	11	1	0	84	91	93	27	99	50	50	49	51	41	6	0	282	46	8	2	317	52	9	4	337	237	238	222	246	236	236	221	244	240	241	223	250
Category C	2022	52	20	5	3	117	5	2	1	39	93	93	62	99	50	50	49	51	24	5	1	147	32	10	3	179	35	10	4	199	237	237	224	248	235	235	223	247	239	240	227	251
Category C	2023	1	7	5	2	92	4	2	0	40	88	92	50	100	50	50	49	51	10	6	1	102	13	10	1	143	12	8	3	149	239	239	227	247	237	238	226	246	242	242	231	251
Category C	2023	2	6	5	1	93	2	2	0	24	90	92	61	98	50	50	49	51	8	5	0	150	11	9	2	160	10	7	3	96	238	239	220	248	237	237	218	247	241	242	223	252
Category C	2023	3	4	4	1	7	1	2	0	4	91	91	74	99	50	50	50	51	4	5	0	9	7	8	1	17	7	7	2	19	238	238	222	247	236	237	221	245	241	242	226	249
Category C	2023	4	5	5	1	11	2	2	0	4	91	92	77	98	50	50	49	51	6	5	0	9	8	8	1	18	8	8	2	23	240	240	222	248	238	238	220	246	242	242	225	250
Category C	2023	5	10	4	2	65	2	1	0	27	91	92	12	99	50	50	49	51	14	6	4	92	17	6	1	108	16	8	2	100	239	239	226	246	237	238	224	245	241	241	228	248
Category C	2023	6	33	24	2	188	7	1	0	123	79	91	26	100	50	50	49	51	49	35	1	283	60	52	1	290	57	38	5	319	239	239	226	248	237	238	225	247	240	240	227	249
Category C	2023	7	51	33	2	244	16	6	0	124	91	93	16	100	50	50	49	51	70	45	4	365	78	51	2	371	88	59	4	412	239	239	226	248	238	238	225	247	240	241	227	249
Category C	2023	8	60	47	1	196	11	2	0	111	89	96	38	100	50	50	49	51	75	50	0	297	98	77	2	315	101	80	4	328	238	239	227	247	237	238	226	246	239	240	228	248
Category C	2023	9	65	49	3	268	11	2	0	89	85	96	36	100	50	50	49	51	87	55	12	363	108	78	23	396	106	80	10	432	238	239	225	247	237	238	223	246	239	240	226	248
Category C	2023	10	29	9	5	265	5	0	0	139	76	73	49	99	50	50	49	51	48	31	13	357	60	36	20	389	46	12	3	419	239	239	226	249	237	237	225	247	240	240	226	249
Category C	2023	11	42	13	0	258	8	1	0	89	83	81	43	100	50	50	49	51	59	31	0	340	76	40	0	389	67	25	0	416	239	239	222	248	238	238	221	247	240	241	222	250
Category C	2023	12	28	9	4	255	8	1	0	80	78	77	49	99	50	50	49	51	43	26	5	342	58	31	17	383	47	13	3	418	239	239	230	248	238	238	229	246	241	241	231	249
Category C	2023	13	36	14	3	228	8	1	0	109	85	88	23	99	50	50	49	51	48	26	6	316	66	34	3	360	55	23	2	364	239	239	225	249	238	238	224	249	241	241	227	252
Category C	2023	14	39	10	2	180	10	1	0	111	87	88	23	100	50	50	49	51	51	15	4	251	69	23	3	276	64	19	3	285	237	237	227	247	236	236	227	246	239	239	228	249
Category C	2023	15	40	32	3	203	12	4	0	139	91	93	42	100	50	50	49	51	52	38	0	336	68	55	3	354	67	51	4	367	238	238	228	247	237	237	227	246	240	240	230	249
Category C	2023	16	14	5	1	176	5	2	0	81	89	91	48	99	50	50	49	51	19	5	4	251	22	8	1	262	24	8	1	282	239	239	230	251	238	238	228	250	241	241	232	253
Category C	2023	17	18	6	2	155	6	2	0	78	91	92	39	100	50	50	49	51	22	5	4	222	29	12	1	241	31	10	2	252	237	237	230	244	236	236	230	244	239	239	231	248
Category C	2023	18	18	6	2	207	6	2	1	84	91	92	45	98	50	50	49	51	22	5	4	304	29	10	2	321	31	10	2	329	239	239	228	246	238	238	227	244	241	241	230	247
Category C	2023	19	8	6	2	59	4	3	0	29	87	91	47	99	50	50	49	51	10	5	3	72	15	12	2	103	15	11	2	97	237	237	230	247	236	236	229	246	240	240	232	249
Category C	2023	20	17	6	1	106	5	2	0	43	92	93	43	99	50	50	49	51	17	2	0	128	30	13	3	159	31	10	5	176	235	237	139	245	236	236	227	243	225	239	25	247
Category C	2023	21	11	5	2	100	4	2	0	26	90	92	35	98	50	50	49	51	10	2	0	131	21	12	3	158	19	10	3	161	239	239	227	249	236	236	224	246	240	239	228	249
Category C	2023	22	10	5	1	61	5	2	0	28	88	90	58	99	50	50	49	51	11	1	0	77	20	11	3	108	16	8	2	83	238	238	229	248	236	235	227	245	239	239	229	249
