# Supplementary material for: An IoT-based real-time smart metering deployment for grid optimization: A case study of GEPCO, Pakistan
Source: PLoS One. 2025 Dec 18;20(12):e0338389. doi: 10.1371/journal.pone.0338389 (PMC12714248; doi:10.1371/journal.pone.0338389)
Supplement: S2 File — (XLSX) [file pone.0338389.s002.xlsx]

## Sheet: S2_Weekly_Aggregated_PeakOffPea
Load Type	ISO_Year	ISO_Week	Peak Units_mean	Peak Units_median	Peak Units_min	Peak Units_max	Off Peak Units_mean	Off Peak Units_median	Off Peak Units_min	Off Peak Units_max	Total Units_mean	Total Units_median	Total Units_min	Total Units_max
Category A	2022	41	57	76	0	94	4397	6320	0	6872	4454	6396	1	6966
Category A	2022	42	89	110	0	160	7044	6946	5274	9196	7134	7056	5274	9334
Category A	2022	43	102	100	48	148	7340	7244	6884	7748	7442	7326	7010	7820
Category A	2022	44	102	112	0	194	7796	7644	6336	11504	7897	7816	6336	11632
Category A	2022	45	241	52	0	1330	5608	6500	690	8258	5850	6550	778	9588
Category A	2022	46	55	52	0	120	7580	7554	5634	10580	7635	7604	5694	10700
Category A	2022	47	43	40	24	74	3208	278	140	8622	3251	304	180	8696
Category A	2022	48	35	32	0	90	130	128	84	176	165	160	84	266
Category A	2022	49	35	38	0	62	2644	156	76	9128	2679	218	76	9170
Category A	2022	50	46	40	0	84	8270	8378	6320	10024	8316	8414	6382	10084
Category A	2022	51	52	50	0	106	8503	8292	6442	10530	8555	8342	6442	10636
Category A	2022	52	46	46	0	86	7183	7150	5770	9344	7230	7196	5828	9390
Category A	2023	1	49	42	0	108	6915	6932	4674	9284	6964	6974	4674	9392
Category A	2023	2	48	38	0	112	7682	7330	5214	10194	7730	7380	5214	10306
Category A	2023	3	40	38	26	56	7757	7332	5738	9620	7797	7366	5780	9676
Category A	2023	4	35	32	0	84	6646	7370	56	10996	6680	7402	88	11080
Category A	2023	5	177	46	34	980	7625	8094	5614	9736	7802	8140	5648	9784
Category A	2023	6	48	42	38	70	3940	4764	180	6296	3987	4804	218	6342
Category A	2023	7	52	45	38	90	7058	6173	5672	11896	7110	6221	5710	11986
Category A	2023	8	50	48	34	78	7549	6587	5824	12560	7599	6628	5872	12638
Category A	2023	9	82	68	48	128	6010	5798	5148	7908	6092	5850	5242	8036
Category A	2023	10	51	48	44	62	6437	6162	5780	7110	6487	6218	5828	7154
Category A	2023	11	55	54	38	80	4383	4376	314	7320	4438	4414	378	7400
Category A	2023	12	179	46	28	994	4700	5068	144	7368	4879	5096	180	8362
Category A	2023	13	27	24	20	52	123	120	90	202	150	142	110	226
Category A	2023	14	24	21	18	42	110	96	88	184	134	117	106	226
Category A	2023	15	21	20	20	22	106	108	84	114	127	130	106	134
Category A	2023	16	20	20	18	22	81	84	66	92	101	102	84	114
Category A	2023	17	21	20	20	24	86	82	80	96	107	106	100	116
Category B	2022	35	3	3	0	7	65	64	0	113	68	66	0	117
Category B	2022	36	2	2	0	5	29	25	6	75	32	27	6	80
Category B	2022	37	5	1	0	25	57	59	4	100	63	65	5	100
Category B	2022	38	1	1	0	4	30	41	6	47	32	42	6	51
Category B	2022	39	10	2	0	41	82	88	37	104	92	92	40	137
Category B	2022	40	1	1	0	2	61	73	2	108	62	75	2	110
Category B	2022	41	6	2	0	35	71	57	26	145	77	58	27	180
Category B	2022	42	3	2	0	9	79	79	3	214	82	80	4	223
Category B	2022	43	4	1	0	23	77	76	20	138	81	77	21	139
Category B	2022	44	1	1	0	3	45	54	3	89	46	55	3	91
Category B	2022	45	4	1	0	18	34	33	3	56	38	44	4	57
Category B	2022	46	2	1	0	8	29	25	5	80	31	26	5	88
Category B	2022	47	1	0	0	4	47	41	13	86	48	41	13	89
Category B	2022	48	13	14	0	21	56	46	24	103	69	66	24	116
Category B	2022	49	20	25	0	55	69	51	4	173	89	61	4	227
Category B	2022	50	15	3	0	51	51	51	1	109	66	52	4	160
Category B	2022	51	27	14	0	58	68	67	37	100	95	101	42	152
Category B	2022	52	17	12	0	53	59	75	2	98	76	91	2	134
Category B	2023	1	27	22	0	54	67	69	2	111	94	83	2	163
Category B	2023	2	26	27	5	53	72	78	34	107	98	83	41	145
Category B	2023	3	14	1	0	41	39	18	4	89	53	37	4	129
Category B	2023	4	13	0	0	54	48	24	1	137	61	25	1	191
Category B	2023	5	30	32	0	44	81	89	34	126	111	121	34	167
Category B	2023	6	20	31	0	38	55	76	8	98	74	110	8	129
Category B	2023	7	29	38	0	52	66	63	1	118	94	100	2	158
Category B	2023	8	1	0	0	1	6	3	2	18	6	3	2	18
Category B	2023	9	0	0	0	0	0	0	0	2	0	0	0	2
Category B	2023	10	0	0	0	0	1	2	0	2	1	2	0	2
Category B	2023	11	0	1	0	1	3	2	2	4	3	3	3	4
Category B	2023	12	0	0	0	1	11	2	1	61	11	2	2	62
Category B	2023	13	0	0	0	1	27	1	1	69	27	1	1	69
Category B	2023	14	0	0	0	0	1	1	1	2	2	2	2	3
Category B	2023	15	0	0	0	0	1	1	1	1	2	2	2	2
Category B	2023	16	0	0	0	0	1	0	0	1	1	0	0	2
Category B	2023	17	0	0	0	0	0	0	0	0	0	0	0	0
Category B	2023	18	0	0	0	0	1	1	1	1	1	1	1	2
Category C	2022	41	43	0	0	129	656	780	0	1188	699	780	0	1317
Category C	2022	42	153	124	70	314	1151	1044	629	1752	1304	1244	699	1841
Category C	2022	43	231	233	0	492	1387	987	620	2861	1618	1465	682	3122
Category C	2022	44	86	82	0	196	818	724	178	1620	904	844	178	1703
Category C	2022	45	190	188	31	327	1155	1022	542	1933	1346	1349	573	2108
Category C	2022	46	258	185	28	572	1058	934	323	1841	1317	1117	350	2222
Category C	2022	47	153	164	100	183	807	539	396	1468	960	710	570	1647
Category C	2022	48	288	306	0	716	1079	1131	192	2050	1367	1595	192	2765
Category C	2022	49	288	381	0	555	1199	1345	78	2021	1487	1726	98	2424
Category C	2022	50	227	202	71	466	1043	943	498	1772	1270	1177	569	2238
Category C	2022	51	104	58	0	318	532	369	57	1291	636	389	136	1523
Category C	2022	52	65	41	20	132	319	246	53	678	384	378	75	785
Category C	2023	1	23	20	0	47	119	120	90	155	141	155	110	167
Category C	2023	2	18	19	13	22	98	86	51	211	116	105	73	226
Category C	2023	3	16	15	0	34	64	68	38	76	79	83	38	105
Category C	2023	4	14	15	0	34	72	73	28	112	86	90	28	146
Category C	2023	5	26	17	13	51	162	90	66	336	187	132	81	351
Category C	2023	6	120	134	23	176	519	513	159	1045	638	662	272	1193
Category C	2023	7	121	95	69	226	948	1052	365	1324	1069	1134	458	1550
Category C	2023	8	331	326	165	537	1657	1427	524	3192	1987	1713	688	3729
Category C	2023	9	264	218	154	557	1421	1248	645	2206	1685	1457	808	2764
Category C	2023	10	62	42	27	159	535	429	140	1363	598	525	173	1390
Category C	2023	11	76	50	16	224	789	669	321	1996	864	741	360	2046
Category C	2023	12	82	52	27	174	565	516	145	1132	647	690	172	1184
Category C	2023	13	84	98	21	159	720	830	124	1275	804	859	145	1373
Category C	2023	14	84	51	24	173	806	955	197	1194	890	988	245	1364
Category C	2023	15	92	92	37	143	792	858	243	1079	885	949	280	1223
Category C	2023	16	31	20	18	90	289	69	62	997	321	91	80	1087
Category C	2023	17	55	25	19	165	358	180	77	1053	413	209	97	1153
